# Supplementary material for: Phase-Based Motor Skill Acquisition in Preschool Children with Different Participation Experience in a Kinesiology Program
Source: J Funct Morphol Kinesiol. 2026 Mar 24;11(2):133. doi: 10.3390/jfmk11020133 (PMC13108015; doi:10.3390/jfmk11020133)
Supplement: Supplementary file 1 [file jfmk-11-00133-s001.zip]

Archive with 1 entries (1 files):
- jfmk-4155303-supplementary.pdf
